# Supplementary material for: Free PoC Testing for SARS-CoV-2 in Germany: Factors Expanding Access to Various Communities in a Medium-Sized City
Source: Int J Environ Res Public Health. 2022 Apr 13;19(8):4721. doi: 10.3390/ijerph19084721 (PMC9027734; doi:10.3390/ijerph19084721)
Supplement: Supplementary file 1 [file ijerph-19-04721-s001.zip]

Archive with 1 entries (1 files):
- ijerph-1651843-supplementary.pdf
